# Supplementary material for: Nanocomposite Hydrogel Films Based on Sequential Interpenetrating Polymeric Networks as Drug Delivery Platforms
Source: Polymers (Basel). 2023 Jul 26;15(15):3176. doi: 10.3390/polym15153176 (PMC10420953; doi:10.3390/polym15153176)
Supplement: Supplementary file 1 [file polymers-15-03176-s001.zip]

Archive with 1 entries (1 files):
- polymers-2509070-supplementary.pdf
